# Supplementary material for: Fungal biotransformation of okara into functional food: Comparative species-dependent metabolomic and antioxidant profiles
Source: Curr Res Food Sci. 2026 Apr 1;12:101396. doi: 10.1016/j.crfs.2026.101396 (PMC13087717; doi:10.1016/j.crfs.2026.101396)
Supplement: Multimedia component 1 [file mmc1.xlsx]

## Sheet: Table S1
Supplementary Data
Fungal Biotransformation of Okara into Functional Food: Comparative Species-Dependent Metabolomic and Antioxidant Profiles
Analdi Farniga•, Praphan Pinsirodom•, Songsak Wattanachaisaereekul•*
•School of Food Industry, King Mongkut’s Institute of Technology Ladkrabang, 1 Chalong krung Rd., Ladkrabang, Bangkok 10520, Thailand
*Corresponding author: songsak.wa@kmitl.ac.th
Table S1. List of detected metabolites from Okara and Fungal-Fermented Okara (FFO).
Retention Time (min)	m/z	Putative Metabolite	Formula	Groups	Ions	Δm/z (ppm)	MS/MS score
0.59	184.108	4-Fluorophenylalanine	C9H10FNO2	Amino Acids	[M+H]+	168.41	68.17
0.59	175.119	L-Arginine	C6H14N4O2	Amino Acids	[M+H]+, [M+K]+	1.134	91.78
0.59	156.077	L-Histidine	C6H9N3O2	Amino Acids	[M+H]+	-0.55	97.63
0.62	104.106	Choline	C5H13NO	Organonitrogenes	[M+H]+	-6.52	75.11
0.63	258.11	Glycerophosphocholine	C8H20NO6P	Glycerophospholipids	[M+H]+	1.011	97.27
0.64	148.061	L-Glutamic acid	C5H9NO4	Amino Acids	[M+H]+	3.732	95.98
0.64	162.112	L-Carnitine	C7H15NO3	Organonitrogenes	[M+H]+	-0.078	89.55
0.65	360.15	3H-benzimidazol-5-yl-[3-(3-phenyl-1,2,4-oxadiazol-5-yl)pyrrolidin-1-yl]methanone	C20H17N5O2	Not Classified	[M+H]+	11.635	74.01
0.67	230.097	Ergothioneine	C9H15N3O2S	Amino Acids	[M+H]+	5.379	74.09
0.68	204.123	L-Acetylcarnitine	C9H17NO4	Fatty Acyls	[M+H]+	1.258	98.24
0.68	116.07	L-Proline	C5H9NO2	Amino Acids	[M+H]+	-2.321	93.85
0.69	130.05	(R)-(+)-2-Pyrrolidone-5-carboxylic acid	C5H7NO3	Not Classified	[M+H]+, [M+Na]+, [M+K]+	-1.71	80.81
0.71	118.086	Betaine	C5H11NO2	Amino Acids	[M+H]+	-2.254	98.51
0.71	130.086	D-Pipecolic acid	C6H11NO2	Amino Acids	[M+H]+	-5.693	75.46
0.73	244.091	Cytarabine	C9H13N3O5	Pyrimidines	[M+H]+	-8.533	99.28
0.73	446.138	[7-(1,3-benzodioxol-5-yl)pyrazolo[1,5-a]pyrimidin-3-yl]-[4-(4-fluorophenyl)piperazin-1-yl]methanone	C24H20FN5O3	Organoflourines	[M+H]+	-54.299	93.53
0.73	144.066	1-Aminocyclohexanecarboxylic acid	C7H13NO2	Carboxylic Acids	[M+H]+	-251.823	71.4
0.75	112.05	Cytosine	C4H5N3O	Pyrimidines	[M+H]+	-5.05	83.8
0.8	150.058	L-Methionine	C5H11NO2S	Amino Acids	[M+H]+	0.421	71.41
0.81	197.129	Cantharidin	C10H12O4	Benzofurans	[M+H]+	242.191	76.26
0.81	266.075	Dimethyl 2-[(2-nitrophenyl)mtyhlidene]propanedioate	C12H11NO6	Carboxylic Acids	[M+H]+	33.812	86.44
0.82	113.034	Uracil	C4H4N2O2	Pyrimidines	[M+H]+	-1.775	63.31
0.83	319.099	methyl 3-[ethyl-[4-(4-methylphenyl)-1,3-thiazol-2-yl]amino]-3-oxopropanoate	C16H18N2O3S	Not Classified	[M+H]+	-36.677	81.47
0.84	124.039	Isonicotinic acid	C6H5NO2	Pyridines	[M+H]+	-2.696	63.85
0.84	190.107	L-Homocitrulline	C7H15N3O3	Amino Acids	[M+H]+	-59.802	61.19
0.87	137.046	Hypoxanthine	C5H4N4O	Purines	[M+H]+, [M+Na]+	2.334	73.25
0.87	153.041	Xanthine	C5H4N4O2	Purines	[M+H]+	1.355	60.79
1	269.16	His Ile	C12H20N4O3	Peptides	[M+H]+	-2.182	75.34
1	280.09	5,6-dimethyl-1-pyrrolidin-1-ylsulfonylbenzimidazole	C13H17N3O2S	Not Classified	[M+H]+	-76.757	75.21
1.04	132.102	L-Alloisoleucine	C6H13NO2	Amino Acids	[M+H]+, [M+Na]+	-0.63	96.5
1.04	176.066	Citrulline	C6H13N3O3	Peptides	[M+H]+	-211.295	84.68
1.1	284.099	Guanosine	C10H13N5O5	Purines	[M+H]+	-0.625	98.24
1.19	86.0602	2-Pyrrolidinone	C4H7NO	Pyrrolidones	[M+H]+	1.398	90.87
1.19	110.06	3-Pyridinemethanol	C6H7NO	Pyridines	[M+H]+	-1.367	88.49
1.2	275.074	Methysticin	C15H14O5	Polyketides	[M+H]+	-63.627	93.06
1.21	136.062	Adenine	C5H5N5	Purines	[M+H]+, [M+Na]+	-1.041	87.76
1.25	127.049	Thymine	C5H6N2O2	Pyrimidines	[M+H]+	-7.776	80.39
1.43	189.122	Leu Gly	C8H16N2O3	Peptides	[M+H]+	-6.127	85.39
1.48	123.055	1,4-Dimethyl-2(1H)-pyridinimine	C7H10N2	Not Classified	[M+H]+	-298.469	84.95
1.66	281.074	2-(1,3-benzodioxol-5-yl)-N-(2-cyanophenyl)acetamide	C16H12N2O3	Not Classified	[M+H]+	-63.589	70.18
1.74	232.154	Butyryl-L-carnitine	C11H21NO4	Amines	[M+H]+	0.62	99.01
1.84	320.096	diethyl 1-(2-methoxyphenyl)triazole-4,5-dicarboxylate	C15H17N3O5	Not Classified	[M+H]+	-87.536	60.36
1.86	144.065	Methyl 5-oxopyrrolidine-2-carboxylate	C6H9NO3	Not Classified	[M+H]+	-1.344	83.69
1.88	166.086	L-Phenylalanine	C9H11NO2	Amino Acids	[M+H]+, [M+Na]+	-0.565	98.05
2.14	100.075	alpha-Valerolactam	C5H9NO	Organonitrogenes	[M+H]+, [M+Na]+	-2.789	96.05
2.35	268.104	Adenosine	C10H13N5O4	Purines	[M+H]+, [M+Na]+	-0.737	99.72
2.54	261.144	Gamma-Glu Leu	C11H20N2O5	Peptides	[M+H]+	-0.29	73.75
2.66	146.117	Heptaminol	C8H19NO	Amines	[M+H]+, [M+Na]+	-249.825	67.05
2.8	252.109	Deoxyadenosine	C10H13N5O3	Purines	[M+H]+, [M+Na]+	-0.355	98.68
2.84	154.05	Mesalazine	C7H7NO3	Benzoic Acids	[M+H]+	0.85	92.25
3.52	284.149	4-(3-methylphenyl)-2-pyrrolidin-1-ylpyrimidine-5-carboxylic acid	C16H17N3O2	Not Classified	[M+H]+	33.021	63.44
3.73	334.111	Ser Asn Asn	C11H19N5O7	Peptides	[M+H]+	-74.546	65.13
4.21	254.139	5-[(4-methylphenyl)methylamino]-1,3-dihydrobenzimidazol-2-one	C15H15N3O	Not Classified	[M+H]+	41.173	73.9
4.25	282.12	2'-O-Methyladenosine	C11H15N5O4	Purines	[M+H]+, [M+Na]+	2.098	99.01
4.29	127.075	Dimethylmaleic acid anhydride	C6H6O3	Anhydrides	[M+H]+	282.804	86.78
4.37	246.17	2-Methylbutyroylcarnitine	C12H23NO4	Fatty Acyls	[M+H]+	-0.097	96.04
4.47	433.228	Ala Leu Asp Asp	C17H28N4O9	Peptides	[M+H]+, [M+Na]+	81.359	62.83
4.47	239.149	Pentaethylene glycol	C10H22O6	Alcohols	[M+H]+	-0.027	95.58
4.53	114.091	Caprolactam	C6H11NO	Organonitrogenes	[M+H]+	-1.94	77.18
4.54	144.081	6-Methylquinoline	C10H9N	Quinolines	[M+H]+, [M+NH4]+	0.988	65.16
4.55	227.138	NSC122376	C15H14O2	Not Classified	[M+H]+, [M+Na]+	139.462	81.42
4.61	282.119	1-Methyladenosine	C11H15N5O4	Purines	[M+H]+	-1.158	99.61
4.63	216.124	Dihydrokainic acid	C10H17NO4	Carboxylic Acids	[M+H]+	3.385	70.87
4.78	434.204	1-[4-(4-acetylphenyl)piperazin-1-yl]-2-[2-(5-cyclobutyl-1,3,4-oxadiazol-2-yl)pyrrol-1-yl]ethanone	C24H27N5O3	Not Classified	[M+H]+, [M+Na]+	-33.783	88.17
4.86	130.159	Octodrine	C8H19N	Amines	[M+H]+	-2.96	72.78
4.95	197.128	Cyclo(-Pro-Val)	C10H16N2O2	Peptides	[M+H]+	-1.315	85.85
4.95	136.075	R-beta-Methylphenethylamine	C9H13N	Amines	[M+H]+, [M+Na]+	-269.153	96.52
5.02	123.044	4-Hydroxybenzaldehyde	C7H6O2	Carbonyls	[M+H]+	3.361	75.73
5.17	154.05	3-Amino-1-propylpyrazin-2-one	C7H11N3O	Not Classified	[M+H]+, [M+Na]+	-308.035	86.33
5.21	298.097	5-Deoxy-5-methylthioadenosine	C11H15N5O3S	Nucleosides	[M+H]+, [M+Na]+	0.029	99.56
5.29	267.12	1-(3-methylphenyl)-5-pyrrol-1-ylpyrazole-4-carboxamide	C15H14N4O	Not Classified	[M+H]+	-15.193	75.63
5.35	225.121	N-[2-Hydroxy-2-(4-nitrophenyl)ethyl]acetamide	C10H12N2O4	Nitrobenzenes	[M+H]+	152.158	69.37
5.47	249.11	N-[(7-oxoazepan-2-yl)methyl]pyrazine-2-carboxamide	C12H16N4O2	Not Classified	[M+H]+	-99.584	79.42
5.55	340.259	Tumonoic Acid A	C19H33NO4	Carboxylic Acids	[M+H]+, [M+Na]+	32.71	78.76
5.6	260.186	(±)-Hexanoylcarnitine	C13H25NO4	Fatty Acyls	[M+H]+	1.242	67.04
5.71	294.166	2-cyclohexylsulfanyl-N-(4-ethoxyphenyl)acetamide	C16H23NO2S	Not Classified	[M+H]+	46.164	62.53
5.72	134.06	2-Methylindoline	C9H11N	Indoles	[M+H]+	-274.246	90.59
5.82	242.175	NSC664286	C14H15N3O	Not Classified	[M+H]+	190.441	66
5.88	116.107	N-Hydroxy-4-methylpentan-2-imine	C6H13NO	Not Classified	[M+H]+	-1.543	65.21
5.89	211.144	L,L-Cyclo(leucylprolyl)	C11H18N2O2	Amino Acids	[M+H]+	-0.203	88.35
5.89	251.135	Carabrol	C15H22O3	Terpenes	[M+H]+	-116.861	80.21
5.99	287.147	methyl 2-(5,6-dihydro-4H-cyclopenta[d][1,2]oxazole-3-carbonylamino)benzoate	C15H14N2O4	Not Classified	[M+H]+	153.364	76.89
6.04	167.105	Apocynin	C9H10O3	Ketones	[M+H]+	206.347	98.47
6.1	146.06	4-formyl Indole	C9H7NO	Benzopyrrole	[M+H]+, [M+Na]+	0.171	96.86
6.3	181.122	Dihydroactinidiolide	C11H16O2	Benzofurans	[M+H]+	-3.372	69.84
6.37	344.243	3-(7-methyl-2-oxo-1H-quinolin-3-yl)-N-(2-morpholin-4-ylethyl)propanamide	C19H25N3O3	Not Classified	[M+H]+	133.298	68.08
6.4	271.149	1-(cyclopropanecarbonyl)-N-cyclopropyl-2,3-dihydroindole-5-carboxamide	C16H18N2O2	Not Classified	[M+H]+	18.873	68.05
6.45	122.097	Phenylethylamine	C8H11N	Phenethylamines	[M+H]+	0.831	69.5
6.47	301.162	3-methoxy-1-(2-pyridin-4-yl-4,6,7,8-tetrahydropyrazolo[1,5-a][1,4]diazepin-5-yl)propan-1-one	C16H20N4O2	Not Classified	[M+H]+	-11.392	68.43
6.55	271.153	(1-methyl-4-phenylpyrrol-2-yl)-morpholin-4-ylmethanone	C16H18N2O2	Not Classified	[M+H]+	31.153	62.07
6.81	253.142	ethyl N-[2-(ethoxycarbonylamino)phenyl]carbamate	C12H16N2O4	Not Classified	[M+H]+	93.655	62.28
7	153.127	Verbenol	C10H16O	Prenol lipids	[M+H]+	0.563	66.83
7.17	204.125	Triacanthine	C10H13N5	Purines	[M+H]+	2.067	98.56
7.28	255.157	N-(3-methoxyphenyl)-5-methylpyrazolo[1,5-a]pyrimidin-7-amine	C14H14N4O	Not Classified	[M+H]+	130.966	91.35
7.45	423.236	1-[(4-fluorophenyl)methyl]-4-[1-(2-morpholin-4-ylethyl)benzimidazol-2-yl]pyrrolidin-2-one	C24H27FN4O2	Organoflourines	[M+H]+	38.964	74.34
7.62	271.06	Genistein	C15H10O5	Isoflavonoids	[M+H]+	-1.345	94.24
7.74	155.107	4-oxo-2-Nonenal	C9H14O2	Carbonyls	[M+H]+, [M+NH4]+	-0.596	78.3
7.74	279.158	Dibutyl phthalate	C16H22O4	Benzoic Acids	[M+H]+	-3.633	69.04
7.74	137.096	Terpinene	C10H16	Terpenes	[M+H]+	-265.348	62.9
7.87	144.174	N-Methyloctan-1-amine	C9H21N	Organonitrogenes	[M+H]+	-1.759	91.18
8.05	351.214	6,10a-Dihydroxy-4-(hydroxymethyl)-4,7,11b-trimethyl-2,3,4,4a,5,6,6a,7,10a,11,11a,11b-dodecahydrophenanthro[3,2-b]furan-9(1H)-one	C20H30O5	Not Classified	[M+H]+	-8.051	65.9
8.06	293.212	13-epi-12-oxo Phytodienoic Acid	C18H28O3	Fatty Acids	[M+H]+	2.778	61.48
8.17	223.097	ethyl 2-(5-fluoro-2H-indazol-3-yl)acetate	C11H11FN2O2	Organoflourines	[M+H]+, [M+Na]+	39.464	96.18
8.17	177.055	N-Carbamoyl-DL-aspartic acid	C5H8N2O5	Amino Acids	[M+H]+	23.847	95.32
8.18	349.199	15(R)-15-methyl Prostaglandin A2	C21H32O4	Fatty Acids	[M+H]+	-111.15	65.65
8.2	241.121	2-(methoxymethyl)-7-phenyl-[1,2,4]triazolo[1,5-a]pyrimidine	C13H12N4O	Not Classified	[M+H]+	51.883	73.99
8.28	293.211	9-[(6-methoxypyridin-2-yl)methyl]-1-oxa-9-azaspiro[5.5]undecan-4-ol	C16H24N2O3	Not Classified	[M+H]+	83.819	69.64
8.37	331.102	ethyl 2-[(1-methylpyrazole-3-carbonyl)amino]-1,3-benzothiazole-6-carboxylate	C15H14N4O3S	Not Classified	[M+H]+	48.944	83.48
8.45	291.193	N',N'-diethyl-N-[[5-(2-fluorophenyl)furan-2-yl]methyl]ethane-1,2-diamine	C17H23FN2O	Organoflourines	[M+H]+	20.477	63.44
8.45	221.191	Spathulenol	C15H24O	Prenol lipids	[M+H]+	2.681	85.03
8.51	409.255	1,4-dioxa-8-azaspiro[4.5]decan-8-yl-[4-(2-piperidin-1-ylpyrimidin-4-yl)phenyl]methanone	C23H28N4O3	Not Classified	[M+H]+	76.305	94.29
8.54	387.179	Bis(p-methylbenzylidene)sorbitol	C22H26O6	Alcohols	[M+H]+, [M+NH4]+, [M+Na]+	-3.08	95.5
8.62	213.149	7-Oxo-11-dodecenoic acid	C12H20O3	Fatty Acids	[M+H]+	1.411	72.06
8.62	333.203	Prostaglandin B3	C20H28O4	Fatty Acyls	[M+H]+	-8.131	60.22
8.75	335.219	PGB2	C20H30O4	Fatty Acyls	[M+H]+	-8.052	78.58
8.85	307.152	N-benzyl-1,3-dimethyl-N-pyridin-2-ylpyrazole-4-carboxamide	C18H18N4O	Not Classified	[M+H]+	-9.448	66.85
8.86	415.212	1-([1]benzofuro[3,2-d]pyrimidin-4-yl)-N-[(4-ethylphenyl)methyl]piperidine-3-carboxamide	C25H26N4O2	Not Classified	[M+H]+, [M+Na]+	-1.902	75.51
8.88	277.216	9,12-Octadecadiynoic Acid	C18H28O2	Fatty Acids	[M+H]+	-0.775	75.34
8.98	297.241	(8aR,12aS)-1-(2-ethoxyacetyl)-2,3,4,5,6,7,8a,9,10,11,12,12a-dodecahydrobenzo[b][1,5]diazecin-8-one	C16H28N2O3	Not Classified	[M+H]+	81.518	62.08
9.07	295.225	9-OxoODE	C18H30O3	Fatty Acyls	[M+H]+	-5.541	61.17
9.11	415.211	6-(azepan-1-ylsulfonyl)-2-[(3,4-dimethylphenyl)methyl]-[1,2,4]triazolo[4,3-a]pyridin-3-one	C21H26N4O3S	Not Classified	[M+H]+, [M+K]+, [M+Na]+, [M+NH4]+	75.018	94.96
9.18	274.273	Lauryldiethanolamine	C16H35NO2	Aminodiols	[M+H]+	-2.25	76.71
9.44	327.254	Avocadyne acetate	C19H34O4	Fatty Acids	[M+H]+	2.271	73.47
9.55	293.21	3-(4-ethoxyphenyl)-1-methyl-1-(oxan-4-ylmethyl)urea	C16H24N2O3	Not Classified	[M+H]+	82.862	63.28
9.64	297.242	(E)-9-Octadecenoic acid methyl ester	C19H36O2	Fatty Acids	[M+H]+	-122.869	61.48
9.68	315.252	(±)12,13-DiHOME	C18H34O4	Fatty Acyls	[M+H]+	-2.732	76.94
9.74	223.17	Isokobusone	C14H22O2	Alcohols	[M+H]+, [M+Na]+, [M+NH4]+	2.834	77.66
9.96	207.175	Longicamphenylone	C14H22O	Not Classified	[M+H]+	2.585	66.84
10.02	295.226	6-Gingerol	C17H26O4	Phenols	[M+H]+, [M+Na]+	120.586	68.17
10.05	279.231	Pinolenic Acid	C18H30O2	Fatty Acyls	[M+H]+	-1.529	83.05
10.05	319.224	(2Z)-3-Methyl-5-(1,2,4a,5-tetramethyl-7-oxo-1,2,3,4,4a,7,8,8a-octahydro-1-naphthalenyl)-2-pentenoic acid	C20H30O3	Not Classified	[M+H]+, [M+Na]+	-8.993	73.7
10.08	277.216	Stearidonic Acid	C18H28O2	Fatty Acyls	[M+H]+	-1.379	85.46
10.18	318.3	Phytosphingosine	C18H39NO3	Amines	[M+H]+, [M+Na]+	0.698	83.63
10.24	307.226	Linolenic Acid ethyl ester	C20H34O2	Fatty Acyls	[M+H]+, [M+Na]+	-119.59	65.59
10.26	251.237	Norambreinolide	C16H26O2	Napthofurans	[M+H]+	144.535	60.06
10.3	355.284	2-Linoleoylglycerol	C21H38O4	Glycerides	[M+H]+	-1.111	70.83
10.46	322.274	α-Linolenoyl Ethanolamide	C20H35NO2	Alkynes	[M+H]+, [M+Na]+	-0.728	91.56
10.48	293.247	9(Z),11(E),13(E)-Octadecatrienoic Acid methyl ester	C19H32O2	Not Classified	[M+H]+	-3.352	93.83
10.49	309.241	Methylgingerol	C18H28O4	Benzenes	[M+H]+	112.464	67.37
10.52	335.257	(±)8(9)-EET methyl ester	C21H34O3	Not Classified	[M+H]+	-1.844	70.14
10.54	299.258	Pristanic acid	C19H38O2	Diterpenoids	[M+H]+, [M+NH4]+	-123.43	62.98
10.55	281.247	Linoelaidic Acid	C18H32O2	Fatty Acyls	[M+H]+	-0.916	79.79
10.58	291.232	Stearidonic Acid methyl ester	C19H30O2	Fatty Esters	[M+H]+	0	85.71
10.66	255.232	11Z-hexadecenoic acid	C16H30O2	Fatty Acids	[M+H]+	-0.542	87.15
10.67	295.262	Methyl linoleate	C19H34O2	Fatty Acyls	[M+H]+	-2.213	80.84
10.68	324.289	Linoleoyl Ethanolamide	C20H37NO2	Alkynes	[M+H]+, [M+Na]+	-2.494	85.92
10.69	459.31	Neotigogenin acetate	C29H46O4	Steroids	[M+H]+	-79.447	71.15
10.71	280.263	Linoleamide	C18H33NO	Fatty Acyls	[M+H]+	-2.581	74.26
10.72	311.257	S-Methoprene	C19H34O3	Terpenes	[M+H]+	-4.277	61.53
10.73	281.248	Linoleic acid	C18H32O2	Fatty Acyls	[M+H]+	1.74	64.3
10.73	263.236	Farnesyl acetone	C18H30O	Terpenes	[M+H]+	-3.292	89.99
10.73	355.282	Glyceryl monolinoleate	C21H38O4	Glycerides	[M+H]+, [M+Na]+, [M+NH4]+	-5.148	91.89
10.73	337.273	Butyl 9,12-octadecadienoate	C22H40O2	Esters	[M+H]+	-110.995	89.17
10.77	480.308	PE(18:1(9Z)/0:0)	C23H46NO7P	Glycerophospholipids	[M+H]+	-1.505	96.8
10.84	300.289	Palmitoyl Ethanolamide	C18H37NO2	Carboximidic Acids	[M+H]+, [M+Na]+	-1.945	79.59
10.87	313.273	Methyl ricinoleate	C19H36O3	Fatty Acids	[M+H]+, [M+NH4]+	-2.095	63.2
10.88	331.286	1-Monopalmitin	C19H38O4	Glycerides	[M+H]+	4.937	62.34
10.91	326.305	Oleoyl Ethanolamide	C20H39NO2	Amines	[M+H]+	-1.623	89.19
10.94	339.288	(±)5,6-DHET	C20H34O4	Fatty Acyls	[M+H]+	104.311	64.09
10.94	357.298	MG(18:1(9Z)/0:0/0:0)[rac]	C21H40O4	Not Classified	[M+H]+, [M+NH4]+	-5.778	88.4
11	265.252	All-trans-Farnesyl acetate	C17H28O2	Fatty Alcohols	[M+H]+	135.079	66.31
11	339.289	Erucic Acid	C22H42O2	Fatty Acyls	[M+H]+	-109.3	66.66
11.01	283.263	Elaidic Acid	C18H34O2	Fatty Acyls	[M+H]+	-0.075	72.52
11.04	496.34	PC(16:0/0:0)[U] / PC(16:0/0:0)[rac]	C24H50NO7P	Glycerophospholipids	[M+H]+	0.947	99.09
11.15	328.321	Stearoylethanolamide	C20H41NO2	Amines	[M+H]+	-0.804	61.67
11.29	325.31	4,8,12,16-Tetramethylheptadecan-4-olide	C21H40O2	Not Classified	[M+H]+, [M+NH4]+	-1.202	75.04
11.33	269.248	cis-7-Hexadecenoic Acid methyl ester	C17H32O2	Fatty Acids	[M+H]+, [M+NH4]+, [M+Na]+	-0.035	75.74
11.42	199.169	5Z-Dodecanoic acid	C12H22O2	Fatty Acyls	[M+H]+	-0.187	60.37
11.57	309.278	Linoleic Acid ethyl ester	C20H36O2	Amines	[M+H]+, [M+NH4]+	-1.899	89.71
11.68	271.262	Pentadecanoic acid, 14-methyl-, methyl ester	C17H34O2	Fatty Esters	[M+H]+, [M+NH4]+, [M+Na]+	-3.084	89.6
11.84	285.279	Stearic acid	C18H36O2	Fatty Acyls	[M+H]+	1.945	60.25
11.9	311.293	Ethyl oleate	C20H38O2	Fatty Acyls	[M+H]+, [M+NH4]+	-3.079	85.23
11.92	714.55	Glucocerebrosides	C40H75NO9	Glycophingolipids	[M+H]+, [M+Na]+	-2.556	87.75
12.12	403.356	δ-Tocopherol	C27H46O2	Chromanol	[M+H]+	-1.958	94.67
12.2	299.293	Methyl stearate	C19H38O2	Fatty Acyls	[M+H]+, [M+NH4]+	-3.224	83.23
12.29	283.263	Vaccenic acid	C18H34O2	Fatty Acyls	[M+H]+	-1.543	67.6
12.32	778.537	PC(18:3(6Z,9Z,12Z)/18:3(6Z,9Z,12Z))	C44H76NO8P	Cholines	[M+H]+	-0.89	99.78
12.41	417.372	γ-Tocopherol	C28H48O2	Chromanol	[M+H]+	-1.717	99.03
12.71	397.346	Ergocalciferol	C28H44O	Steroids	[M+H]+	-1.389	75.67
12.73	235.205	1-(2,3,8,8-Tetramethyl-1,2,3,4,5,6,7,8-octahydronaphthalen-2-yl)ethanone	C16H26O	Naphtalenes	[M+H]+	-3.015	60.51
12.8	716.52	1-Palmitoyl-2-linoleoyl PE	C39H74NO8P	Not Classified	[M+H]+, [M+Na]+	-3.217	74.94
*Annotation Source: Spectral Library ̶ Bruker MetaboBASE Personal Library 3.0

## Sheet: Table S2
Supplementary Data
Fungal Biotransformation of Okara into Functional Food: Comparative Species-Dependent Metabolomic and Antioxidant Profiles
Analdi Farniga•, Praphan Pinsirodom•, Songsak Wattanachaisaereekul•*
•School of Food Industry, King Mongkut’s Institute of Technology Ladkrabang, 1 Chalong krung Rd., Ladkrabang, Bangkok 10520, Thailand
*Corresponding author: songsak.wa@kmitl.ac.th
Table S2. Number of Overlap Metabolites of Okara and Fungal-Fermented Okara (FFO).
Sample	Detected Metabolites	Total Metabolites	Common Metabolites	Unique Metabolites
Okara	107	-	-	-
Fermented okara	177	181	103	Okara: 4; Fermented okara: 74
FOAO	138	155	90	Okara: 17; FOAO: 48
FONS	132	155	84	Okara: 23; FONS: 48
FORS	153	168	92	Okara: 15; FORS: 61
FORE	149	164	92	Okara: 15; FORE: 57
FORM	137	156	88	Okara: 19; FORM: 49
*FOAO, fermented okara with Aspergillus oryzae; FONS, with Neurospora sitophila; FORS, with Rhizopus oligosporus; FORE, with Rhizopus oryzae; FORM, with Rhizopus microsporus. Fermented okara in samples represents the sum of all detected metabolites of FOAO, FONS, FORS, FORE, and FORM.
Detected metabolites are all of the identified metabolites in samples.
Total metabolites are the sum of identified metabolites of okara and samples.
Common metabolites represent the identical metabolites detected in both okara and samples.
Unique metabolites represent the unique metabolites detected in okara or samples.

## Sheet: Table S3
Supplementary Data
Fungal Biotransformation of Okara into Functional Food: Comparative Species-Dependent Metabolomic and Antioxidant Profiles
Analdi Farniga•, Praphan Pinsirodom•, Songsak Wattanachaisaereekul•*
•School of Food Industry, King Mongkut’s Institute of Technology Ladkrabang, 1 Chalong krung Rd., Ladkrabang, Bangkok 10520, Thailand
*Corresponding author: songsak.wa@kmitl.ac.th
Table S3. Cross-validation performance of the PLS-DA model.
Components	Accuracy	R2	Q2
1	0.13333	0.60672	0.49809
2	0.29333	0.69225	0.56033
3	0.45333	0.75872	0.58629
R2 (goodness of model)
Q2 (predictive ability)

## Sheet: Figure S1
Supplementary Data
Fungal Biotransformation of Okara into Functional Food: Comparative Species-Dependent Metabolomic and Antioxidant Profiles
Analdi Farniga•, Praphan Pinsirodom•, Songsak Wattanachaisaereekul•*
•School of Food Industry, King Mongkut’s Institute of Technology Ladkrabang, 1 Chalong krung Rd., Ladkrabang, Bangkok 10520, Thailand
*Corresponding author: songsak.wa@kmitl.ac.th
	Figure S1. Permutation test of the PLS-DA model (1,000 permutations).
